# Supplementary material for: Identification of Candidate Expansin Genes Associated with Seed Weight in Pomegranate (Punica granatum L.)
Source: Genes (Basel). 2024 Feb 6;15(2):212. doi: 10.3390/genes15020212 (PMC10888256; doi:10.3390/genes15020212)
Supplement: Supplementary file 1 [file genes-15-00212-s001.zip › Supplementary File S1.xlsx]

## Sheet: Sheet1
Table S1. Details on pomegranate accessions.
Samples names	Origin
AH1	Huaibei City,Anhui Province,China
AH10	Huaibei City,Anhui Province,China
AH2	Huaibei City,Anhui Province,China
AH21	Huaibei City,Anhui Province,China
AHHB1	Huaibei City,Anhui Province,China
AHHB10	Huaibei City,Anhui Province,China
AHHB12	Huaibei City,Anhui Province,China
AHHB13	Huaibei City,Anhui Province,China
AHHB14	Huaibei City,Anhui Province,China
AHHB15	Huaibei City,Anhui Province,China
AHHB16	Huaibei City,Anhui Province,China
AHHB17	Huaibei City,Anhui Province,China
AHHB19	Huaibei City,Anhui Province,China
AHHB21	Huaibei City,Anhui Province,China
AHHB24	Huaibei City,Anhui Province,China
AHHB25	Huaibei City,Anhui Province,China
AHHB26	Huaibei City,Anhui Province,China
AHHB27	Huaibei City,Anhui Province,China
AHHB28	Huaibei City,Anhui Province,China
AHHB30	Huaibei City,Anhui Province,China
AHHB31	Huaibei City,Anhui Province,China
AHHB32	Huaibei City,Anhui Province,China
AHHB35	Huaibei City,Anhui Province,China
AHHB36	Huaibei City,Anhui Province,China
AHHB38	Huaibei City,Anhui Province,China
AHHB39	Huaibei City,Anhui Province,China
AHHB41	Huaibei City,Anhui Province,China
AHHB43	Huaibei City,Anhui Province,China
AHHB44	Huaibei City,Anhui Province,China
AHHB45	Huaibei City,Anhui Province,China
AHHB47	Huaibei City,Anhui Province,China
AHHB49	Huaibei City,Anhui Province,China
AHHB50	Huaibei City,Anhui Province,China
AHHB53	Huaibei City,Anhui Province,China
AHHB54	Huaibei City,Anhui Province,China
AHHB55	Huaibei City,Anhui Province,China
AHHB56	Huaibei City,Anhui Province,China
AHHB58	Huaibei City,Anhui Province,China
AHHB59	Huaibei City,Anhui Province,China
AHHB6	Huaibei City,Anhui Province,China
AHHB7	Huaibei City,Anhui Province,China
AHHB71	Huaibei City,Anhui Province,China
AHHB73	Huaibei City,Anhui Province,China
AHHB8	Huaibei City,Anhui Province,China
AHHB9	Huaibei City,Anhui Province,China
C1-48	Chayu County , Tibet Autonomous Region, China
C1-49	Chayu County , Tibet Autonomous Region, China
FH	Huaiyuan County, Anhui Province, China
HN13	Xingyang City,Henan Province,China
HN24	Xingyang City,Henan Province,China
HY1	Huaiyuan County, Anhui Province, China
HY12	Huaiyuan County, Anhui Province, China
HY15	Huaiyuan County, Anhui Province, China
HY17	Huaiyuan County, Anhui Province, China
HY19	Huaiyuan County, Anhui Province, China
HY2	Huaiyuan County, Anhui Province, China
HY20	Huaiyuan County, Anhui Province, China
HY21	Huaiyuan County, Anhui Province, China
HY22	Huaiyuan County, Anhui Province, China
HY25	Huaiyuan County, Anhui Province, China
HY26	Huaiyuan County, Anhui Province, China
HY4	Huaiyuan County, Anhui Province, China
HY5	Huaiyuan County, Anhui Province, China
HY9	Huaiyuan County, Anhui Province, China
M3-1	Mangkang County , Tibet Autonomous Region, China
M3-2	Mangkang County , Tibet Autonomous Region, China
ML	Hefei, Anhui province, China
SD14	Zaozhuang City,Shandong Province ,China
SD16	Zaozhuang City,Shandong Province ,China
SD18	Zaozhuang City,Shandong Province ,China
SD23	Zaozhuang City,Shandong Province ,China
SD30	Zaozhuang City,Shandong Province ,China
SD34	Zaozhuang City,Shandong Province ,China
SD36	Zaozhuang City,Shandong Province ,China
SD38	Zaozhuang City,Shandong Province ,China
SD39	Zaozhuang City,Shandong Province ,China
SD41	Zaozhuang City,Shandong Province ,China
SD42	Zaozhuang City,Shandong Province ,China
SD43	Zaozhuang City,Shandong Province ,China
SD46	Zaozhuang City,Shandong Province ,China
SD47	Zaozhuang City,Shandong Province ,China
SD49	Zaozhuang City,Shandong Province ,China
SD5	Zaozhuang City,Shandong Province ,China
SD55	Zaozhuang City,Shandong Province ,China
SD59	Zaozhuang City,Shandong Province ,China
SD60	Zaozhuang City,Shandong Province ,China
SD9	Zaozhuang City,Shandong Province ,China
SXXA11	Xian City,Shanxi Province ,China
SXXA12	Xian City,Shanxi Province ,China
SXXA16	Xian City,Shanxi Province ,China
SXXA18	Xian City,Shanxi Province ,China
SXXA21	Xian City,Shanxi Province ,China
SXXA22	Xian City,Shanxi Province ,China
SXXA23	Xian City,Shanxi Province ,China
SXXA26	Xian City,Shanxi Province ,China
SXXA5	Xian City,Shanxi Province ,China
SXXA9	Xian City,Shanxi Province ,China
TKMST	Hefei, Anhui province, China
WH	Hefei, Anhui province, China
ZT32	Hefei, Anhui province, China
ZT36	Hefei, Anhui province, China
