# Supplementary material for: Identification of Candidate Expansin Genes Associated with Seed Weight in Pomegranate (Punica granatum L.)
Source: Genes (Basel). 2024 Feb 6;15(2):212. doi: 10.3390/genes15020212 (PMC10888256; doi:10.3390/genes15020212)
Supplement: Supplementary file 1 [file genes-15-00212-s001.zip › Supplementary File S2.xlsx]

## Sheet: Sheet1
Table S2. Primer sequences of two expansin genes
Gene	Primer name	Primer sequence（5'-3'）
		Forward	Reverse
PgrEXPA22	P1	CTCCCTCCCTCCCCATTTTTCTTC	ATCATCACTCACTTTACTCAATACATTGC
	P2	TCACCTGTCCTTTTACCCTACGTAGTAA	GGTGATGAGGACCAGGTTGAAGTAG
	P3	GCCAGGGTTACGGGACAAAC	CCTCTCCTTATCTTTCCGACCCATCA
PgrEXPA6	P4	AGTAGCACCTCCACCTTCCT	GTTTGGAGTTGAACAAGAAGAACGC
	P5	CCGGTGAGTTCATTAGGGTGGG	CCGGCATATAAAGCAAGCCACT
	P6	TTAATTGCGAAACCAAATGGAGCAT	AGAAGCCAAAGGCAATGAGAGGA
	P7	GCTATCTTGAGGAACATGGGCATG	CACGGCGCTGTTCAACAAC
	P8	GATTCGGCCCCACTTTCCAT	CGAGATCTGCATTCGATCCAACA
