# Supplementary material for: Identification of Candidate Expansin Genes Associated with Seed Weight in Pomegranate (Punica granatum L.)
Source: Genes (Basel). 2024 Feb 6;15(2):212. doi: 10.3390/genes15020212 (PMC10888256; doi:10.3390/genes15020212)
Supplement: Supplementary file 1 [file genes-15-00212-s001.zip › Supplementary File S3.xlsx]

## Sheet: Sheet1
Table S3. Description of pomegranate expansin family genes
Gene name	Gene ID	Length/aa	MW (KD)	pI	Subcellular location
PgrEXPA1	Pgr024032.1	261	28.17	9.76	Cell wall
PgrEXPA2	Pgr024280.1	253	26.67	8.37	Cell wall
PgrEXPA3	Pgr022460.1	252	26.9	8.11	Nucleus
PgrEXPA4	Pgr028439.1	272	29.86	6.1	Cell wall
PgrEXPA5	Pgr023120.1	257	27.74	9.12	Cell wall
PgrEXPA6	Pgr001876.1	260	28.2	9.19	Cell wall
PgrEXPA7	Pgr020537.1	244	26.41	9.08	Cell wall
PgrEXPA8	Pgr020326.1	242	26.14	8.41	Chloroplast
PgrEXPA9	Pgr017846.1	269	29.66	9.61	Tonoplast
PgrEXPA10	Pgr006972.2	271	29.15	8.86	Cell wall
PgrEXPA11	Pgr007445.1	263	28.78	9.61	Plasma membrane
PgrEXPA12	Pgr021302.1	255	27.56	9.51	Chloroplast
PgrEXPA13	Pgr004571.1	248	26.88	8.37	Chloroplast
PgrEXPA14	Pgr004603.1	218	24.71	5.89	Cytoskeleton
PgrEXPA15	Pgr004606.1	235	25.99	8.73	Nucleus
PgrEXPA16	Pgr008876.1	252	26.67	8.37	Tonoplast
PgrEXPA17	Pgr016461.1	185	20.5	9.66	Chloroplast
PgrEXPA18	Pgr025898.1	264	28.39	9.55	Cell wall
PgrEXPA19	Pgr025726.1	250	26.44	8.07	Nucleus
PgrEXPA20	Pgr024988.1	259	28.07	9.72	Cell wall
PgrEXPA21	Pgr025491.1	256	27.11	9.07	Cell wall
PgrEXPA22	Pgr009575.1	248	26.31	9.11	Cell wall
PgrEXPB1	Pgr028616.1	253	26.67	9.16	Nucleus
PgrEXPB2	Pgr028618.1	265	27.83	5.09	Chloroplast
PgrEXPB3	Pgr023352.1	272	29.57	8.99	Chloroplast
PgrEXPB4	Pgr019333.1	248	25.96	4.56	Nucleus
PgrEXPB5	Pgr021872.1	266	28.5	7.51	Chloroplast
PgrEXPLA1	Pgr019753.1	259	27.9	8.24	Chloroplast
PgrEXPLB1	Pgr003741.1	252	28.05	4.8	Chloroplast
